# Supplementary material for: Protein Immobilization on Bacterial Cellulose for Biomedical Application
Source: Polymers (Basel). 2024 Aug 30;16(17):2468. doi: 10.3390/polym16172468 (PMC11397966; doi:10.3390/polym16172468)
Supplement: Supplementary file 1 [file polymers-16-02468-s001.zip]

Archive with 1 entries (1 files):
- polymers-3126385-supplementary.pdf
